# Supplementary material for: Combined anti-S1 and anti-S2 antibodies from hybrid immunity elicit potent cross-variant ADCC against SARS-CoV-2
Source: JCI Insight. 2023 Aug 8;8(15):e170681. doi: 10.1172/jci.insight.170681 (PMC10445686; doi:10.1172/jci.insight.170681)
Supplement: Supporting data values [file jciinsight-8-170681-s077.xlsx]

## Sheet: Fig 1a
non-transduced cells, COVID plasma (Av % ADCC)	transduced cells, pre-pandemic plasma (Av % ADCC)
3.97	5.78
4.44	5.52
5.09	6.49
4.16	4.82
5.44	7.07
5.45	6.78
5.31	6.18
4.58	5.68
5.06
5

## Sheet: Fig 1b
Infection Av (%) ADCC	Hybrid PV1 Av (%) ADCC	Hybrid PV2 Av (%) ADCC	Vaccine PV1 Av (%) ADCC	Vaccine PV2 Av (%) ADCC	Vaccine PV3 Corrected Av (%) ADCC
14.6148	31.7753	27.4515	8.32435	13.1331
24.6363	29.3777	39.3723	5.48222	14.9111
11.0857	40.3287	32.7452	6.64062	17.9553	18.665
7.08513	35.0754	33.3917	1.44127	10.5334	7.80707
3.55603	14.7629	18.1573	4.28341	7.21983	7.68229
10.5065	32.4623	37.1363	7.96067	11.3012	17.5646
19.5717	31.6541	31.5598	4.31034	8.75539	14.1413
5.06466	28.1115	25.66	6.35776	6.53287	5.22523
6.23653	16.0426	23.3701	4.47198	8.10884
6.08836	47.306	49.9596	0	3.58297	7.7956
2.34375	37.4865	34.5232	2.93642	4.02748	7.77651
7.03125	29.014	33.6746	2.20905	2.89601	4.68377
19.3157	35.9779	31.6945	4.20259	6.23653	24.0595
5.94019	32.2468	33.6746	2.49192	7.58351	15.6411
1.81843	10.0889	12.9041	4.13524	10.3448	9.43014
6.49246	23.2759	28.3809	3.8389	4.84914	10.5605
10.7085	15.8136	31.3443	1.48168	8.04149	9.38267
4.16218	33.5533	32.6105	2.007	5.36099
2.84213	6.1153	5.65733	5.21282	6.12877	4.07948
9.67134	19.208	27.4515	2.42457	6.84267
3.9736	4.21606	13.6045	6.58675	8.48599	15.5444
5.63039	23.9763	24.1245	2.9903	6.73491	6.21984
23.0738	12.2575	37.3384	13.7257	8.28394
4.87608	31.5733	22.993	3.3944	16.4736	17.6552
13.0253	43.6422	46.2958	4.74138	6.72144
10.1967	43.2112	41.4871	7.8125	5.56304	6.60879
11.3147	26.5625	33.3244	5.03772	11.5706	6.34741
6.12877	34.1595	32.4353	4.80873	6.39817	2.84369
17.0393	30.0512	29.8626	2.49192	4.71444	15.1523
20.1913	31.8966	29.5124	3.59644	9.15948	4.42424
5.95366	21.3766	13.6719	2.28987	10.1967	16.8895
			2.64009	8.23006	9.55052
			7.13901	10.0081	16.9173
			1.02371	2.37069	4.54116
			1.64332	4.12177
			0.902478	1.18535
			3.67726	4.40463	4.74045
			7.78556	7.75862	5.70447
			9.29418	9.79256	12.9261
			9.11907	19.1406	8.3276

## Sheet: Fig 1c
Dilution	Hybrid PV2		Infection		Seronegative		Hybrid PV1
30	7.857	8.762	6.476	6.824	1.887	2.572	8.62	7.843
90	8.163	9.866	6.016	5.702	2.056	1.724	10.218	9.109
270	10.137	10.477	2.954	3.561	1.917	2.05	6.844	5.935
810	9.369	7.317	3.001	3.08	2.021	2.353	3.402	3.442
2430	4.078	3.294	2.316	2.478	2.581	2.524	2.634	2.08
7290	2.898	2.943	2.189	2.853	2.2	2.842	2.231	2.657

## Sheet: Fig 1d
Infection	Hybrid PV1	Hybrid PV2
0.320874	0.480266	0.524015
0.35923	0.752334	0.953891
0.342116	0.958668	1.22645
0.387477	1.08918	0.946604
0.483943	0.551454
0.264678	0.633643
0.0367142	0.0372817	1.07902
0.869616	1.20882	1.0342
0.600553	1.09197	0.954889
0.309662	1.56286	2.00087
0.156379	0.375369	0.380296
0.0159754	0.182044	0.0979557
0.866749	1.25443	1.24212
0.108771	0.342483	0.376153
0.407677	0.649582	1.67939
0.00785546	0.0549861	0.0845379
0.101651	0.469011	0.559511
0.957539	1.94771	1.79084
0.992923	1.30981	1.59858
2.08571	2.31964	2.24887

## Sheet: Fig 2a
Dilution	Vaccinee PV2 (AZ)		Vaccinee PV2 (Pfizer)		Hybrid PV2		Infection (Severe)
30	2.597	2.022	1.424	2.345	7.857	8.762	36.41	41.686
90	2.73	2.798	2.356	2.441	8.163	9.866	34.768	37.77
270	1.967	2.05	3.801	4.045	10.137	10.477	26.173
810	1.075	1.618	2.531	2.317	9.369	7.317	16.371	16.618
2430	1.345	1.124	1.573	1.211	4.078	3.294	8.054	8.781
7290	1.254	1.241	1.356	1.446	2.898	2.943	4.741	4.54

## Sheet: Fig 2b
Hybrid PV2	Infected (Mild)	Infected (Severe)	Vaccinee PV2
0.524015	0.658646	1.14188	0.091789
0.953891	0.233579	2.95039	0.152773
1.22645	1.73344	2.61328	0.138115
0.946604	1.98431	2.97979	0.256124
	1.32106	3.02963	0.132784
	1.12253	1.92032	1.28725
1.07902	1.97803	2.84499	1.23864
1.0342	2.22394	4.73745	1.0227
0.954889	0.774458	1.85267	0.0485027
2.00087	0.200654		0.143784
0.380296	2.83895		0.199183
0.0979557	2.79779	3.57657	0.0690109
1.24212	1.66717	0.690585	0.113249
0.376153	1.37902	1.26318	0.0643829
1.67939	1.92565		0.031951
0.0845379	2.18045		0.057123
0.559511	0.375609		0.044569
1.79084	0.185798		0.08235
1.59858
2.24887

## Sheet: Fig 2c
Vaccinee PV2	Hybrid PV2	Infection (Severe)	Infection (Mild)
721	7405	270.9	1984
1528	6845	1060	234.4
3926	888.5	3113	2531
1449.5	8135	1186	331.7
1405	905.5	1297	352.2
558	5765	4042	279.8
1034.5		4347	823.9
925.5		11051	1550
255.75		3512	17.97
311.95		528.7	51.67
155.7		2128	3106
233		6093	2850
108.2		402.8	212.8
297.95		14529	603.8
			172.7
			1235
			852
			2320
			13.46

## Sheet: Fig 2d
NT50	Pfizer	AZ	Hybrid
281	0.115013
289.9	0.290123
785.2	0.241264
185.1	0.621598
144.2	1.31242
305.6	1.30797
51.15		0.048503
62.39		0.143784
31.14		0.199183
46.6		0.069011
21.64		0.113249
59.59		0.064383
1481			1.79084
1369			2.00087
177.7			0.376153
1627			1.07902
181.1			0.559511
1153			2.24887

## Sheet: Fig 2e
NT50	Vaccinated	Natural Infection
1405	0.115013
1449.5	0.290123
3926	0.241264
925.5	0.621598
721	1.31242
1528	1.30797
255.75	0.048503
311.95	0.143784
155.7	0.199183
233	0.069011
108.2	0.113249
297.95	0.064383
7405	1.79084
6845	2.00087
888.5	0.376153
8135	1.07902
905.5	0.559511
5765	2.24887
4042		1.09176
1297		1.87577
48.74		0.532591
270.9		2.31034
67.22		0.425216
611.4		1.5069
10		0.170151
1060		1.71272
3113		1.51573
10		0.81681
1186		1.28642
115.4		1
65.23		0.438704
248.6		1.33951
528.7		3.56173
3512		3.06335
11051		3.61991
352.2		0.224531
4347		1.39528
331.7		0.709438
130.2		0.236128
216.4		1.53731
14529		6.88152
402.8		3.45492
6093		2.70864
2128		3.59277
13.46		0.151737
10		0.479882
172.7		2.61433
1235		2.52797
852		1.49303
2320		1.77939
1550		3.93916
17.97		0.231207
51.67		0.774681
3106		2.16683
2850		2.58881
212.8		1.10736
603.8		1.58096

## Sheet: Fig 3&4
Infection FLS IgG	Infection S1 IgG	Infection S2 IgG	Infection S1 IgG3	Infection S2 IgG3	Infection %ADCC	Hybrid PV1 FLS IgG	Hybrid PV1 S1 IgG	Hybrid PV1 S2 IgG	Hybrid PV1 FLS IgG3	Hybrid PV1 S1 IgG3	Hybrid PV1 S2 IgG3	Hybrid PV1 %ADCC	Hybrid PV2 S1 IgG	Hybrid PV2 S2 IgG	Hybrid PV2 S1 IgG3	Hybrid PV2 S2 IgG3	Vaccine PV1 FLS	Vaccine PV1 S1 IgG	Vaccine PV1 S2 IgG	Vaccine PV1 S1 IgG3	Vaccine PV1 S2 IgG3	Vaccine PV1 %ADCC	Vaccine PV2 FLS	Vaccine PV2 S1 IgG	Vaccine PV2 S2 IgG	Vaccine PV2 FLS IgG3	Vaccine PV2 S1 IgG3	Vaccine PV2 S2 IgG3	Vaccine PV2 %ADCC
0.599051	0.8085	1.445	0.111	0.8335	14.6148	2.602	1.9245	1.5795	0.92614	0.1755	0.858	31.7753	1.805	1.4055	0.2005	0.607	0.861272	0.5555	0.257	0.4915	0.1875	8.32435	3.06879	1.2265	0.723	1.34544	1.23	0.6755	13.1331
1.41908	1.1425	1.74	0.018	0.2355	24.6363	3.63329	1.817	1.572	0.15896	0.0235	0.179	29.3777	1.797	1.41	0.3575	0.26	0.987283	0.782	0.2405	0.4905	0.1325	5.48222	3.03815	1.3485	0.5115	1.01465	0.545	0.5665	14.9111
0.768454	0.5595	1.411	0.031	0.36	11.0857	4.0607	1.346	1.252	1.33623	0.1985	1.6415	40.3287	1.364	1.164	0.1465	0.9715	2.19249	1.164	0.5325	0.779	0.4045	6.64062	3.79653	1.487	1.0305	1.49703	1.415	1.5765	17.9553
0.77918	0.729	1.2565	0.032	0.092	7.08513	3.88799	1.8925	1.585	0.64355	0.0955	0.3455	35.0754	1.7265	1.278	0.105	0.668	0.452601	0.3845	0.1265	0.23	0.074	1.44127	2.65376	1.1405	0.5215	0.79041	0.2835	0.514	10.5334
0.346372	0.2665	1.2295	0.0065	0.0905	3.55603	3.39362	1.256	1.0555	0.17717	0.044	0.2065	14.7629	1.171	0.9875	0.021	0.1415	0.018967	0.0315	0.1335	0	0.0705	4.28341	2.00685	0.8745	0.265	1.16818	0.454	0.427	7.21983
1.0877	1.104	1.6165	0.006	0.1525	10.5065	4.05382	2.48774	2.36647	0.92614	0.0505	0.5605	32.4623	1.6195	1.481	0.1045	0.343	0.874092	0.2895	0.1165	0.175	0.091	7.96067	2.65194	0.975	0.3135	0.58651	0.208	0.2535	11.3012
2.49148	1.6545	2.2185	0.1185	0.6525	19.5717	3.87831	1.924	1.8225	0.36152	0.0835	0.345	31.6541	1.7495	1.6095	0.114	0.977	0.41412	0.1465	0.252	0.063	0.0265	4.31034	1.40516	0.7755	0.288	0.52694	0.1175	0.1645	8.75539
1.94067	1.729	1.837	0.031	0.572	5.06466	4.26356	2.034	1.879	0.43658	0.0295	0.529	28.1115	1.761	1.64	0.5255	0.838	0.964286	0.5655	0.152	0.311	0.055	6.35776	2.24213	0.7635	0.264	0.1637	0.0145	0.04	6.53287
0.759045	0.7905	1.2965	0.019	0.541	6.23653	3.65952	2.2495	1.6925	0.46086	0.1405	0.4045	23.3701	1.651	1.2155	0.1095	0.5105	0.537935	0.397	0.253	0.153	0.039	4.47198	2.1117	1.0205	0.4715	0.34484	0.033	0.17	8.10884
0.27424	0.4465	1.1925	0.0065	0.2045	6.08836	3.20429	2.0355	1.6605	0.42444	0.0495	0.258	47.306	1.6385	1.294	0.047	0.1365	0.349274	0.264	0.1455	0.04	0.019	0	2.58051	1.062	0.3465	0.47941	0.247	0.102	3.58297
0.321997	0.4815	1.057	0.0065	0.1855	2.34375	3.79067	2.2585	1.872	0.50723	0.1025	0.312	37.4865	1.6995	1.2615	0.522	1.1445	0.469128	0.3445	0.161	0.13	0.2675	2.93642	1.90315	0.8775	0.3225	0.43279	0.2445	0.2565	4.02748
1.01993	1.107	1.3555	0.014	0.037	7.03125	3.54981	1.95	1.293	0.43216	0.0395	0.3375	29.014	1.7275	1.221	0.0105	0.122	0.279688	0.2445	0.1535	0.1045	0.0775	2.20905	0.705208	0.4815	0.1605	0.18602	0.127	0.0425	2.89601
0.4625	0.221	0.6475	0.066	0.5395	19.3157	3.22581	1.63	1.475	0.76001	0.119	0.2605	35.9779	1.64	1.0445	0.67	0.595	0.314063	0.272	0.054	0.039	0.006	4.20259	2.13437	0.9085	0.3595	0.23217	0.0785	0.068	6.23653
0.401542	0.132	1.052	0.006	0.092	5.94019	3.9605	1.5835	1.4045	0.92449	0.5335	1.2145	32.2468	1.5595	1.413	0.5175	0.2555	0.456771	0.479	0.164	0.173	0.119	2.49192	2.29688	1.1125	0.438	0.69699	0.1045	0.4185	7.58351
0.275801	0.2635	1.2345	0.015	0.1045	1.81843	3.56814	1.655	1.6015	0.43823	0.0775	0.8455	10.0889	1.703	1.2615	0.0215	0.076	0.298958	0.3375	0.2925	0.1925	0.0465	4.13524	1.91719	0.866	0.541	0.68804	0.4685	0.2005	10.3448
0.72119	0.7055	1.746	0.002	0.5465	6.49246	3.84134	1.684	1.468	0.73738	0.168	0.577	23.2759	1.6605	1.355	0.0805	0.809	0.404358	0.249	0.188	0.0745	0.099	3.8389	1.39709	0.6535	0.285	0.47847	0.094	0.2395	4.84914
1.06196	0.9645	1.645	0.044	0.0915	10.7085	3.80118	1.7315	1.6125	0.29032	0.091	0.153	31.3443	1.581	1.402	-0.0215	0.041	0.629649	0.443	0.2165	0.2615	0.022	1.48168	2.3576	0.95	0.405	0.93481	0.6685	0.237	8.04149
0.477569	0.4725	1.141	0.027	0.068	4.16218	4.04608	1.6675	1.442	0.58395	0.147	0.5285	33.5533	1.5495	1.093	-0.021	0.2165	0.857598	0.369	0.19	0.218	0.126	2.007	2.74761	1.092	0.3265	0.59385	0.3325	0.22	5.36099
0.017794	0.028	0.1625	0	0.004	2.84213	0.793285	0.7095	0.327	0.36096	0.0545	0.361	6.1153	1.27	0.3215	0.013	0.096	0.169222	0.0595	0.1955	0.0085	0.0125	5.21282	1.25192	0.7395	0.293	0.05887	0.007	0.0225	6.12877
1.34964	1.2335	1.475	0.023	0.9105	9.67134	3.82005	1.297	1.187	0.3422	0.2805	0.4005	19.208	1.4505	1.19	0.108	0.316	0.855969	0.4355	0.1455	0.323	0.176	2.42457	2.95345	0.8845	0.29	1.37089	0.607	0.5275	6.84267
1.44823	0.5105	0.271	0	0.011	3.9736	0.763285	1.2195	0.7105	0.14578	0.066	0.018	4.21606	1.53	0.988	0.093	0.347	1.1185	0.8105	0.2065	0.5645	0.205	6.58675	2.5525	1.206	0.429	0.40595	0.1975	0.074	8.48599
1.86307	1.4315	1.448	0.248	0.3085	5.63039	2.80435	1.0635	1.387	0.7599	0.1045	0.2485	23.9763	1.638	1.432	0.0815	0.301	0.334611	0.3875	0.158	0.3185	0.0945	2.9903	1.59474	0.9765	0.272	0.44315	0.315	0.087	6.73491
1.58302	1.073	1.2945	0.0145	0.149	23.0738	3.54167	2.181	1.572	0.28139	0.054	0.206	12.2575	1.713	1.4185	0.2535	0.5085	1.52567	0.5	0.402	0.2815	0.0775	13.7257	2.78851	1.029	0.5295	0.80766	0.313	0.368	8.28394
0.224199	0.164	0.553	0	0.158	4.87608	3.97403	2.2245	1.969	1.44908	0.108	1.059	31.5733	1.614	1.3095	0.084	0.477	0.607143	0.526	0.143	0.229	0.0215	3.3944	2.18497	1.1065	0.5035	0.74314	0.3515	0.3365	16.4736
1.28865	1.0745	1.1275	0.2715	0.666	13.0253	4.0936	2.385	1.8865	1.03402	0.3425	0.7195	43.6422	1.7395	1.467	0.0475	0.5665	0.455224	0.3355	0.255	0.1115	0.085	4.74138	1.98454	0.905	0.3165	0.67061	0.28	0.239	6.72144
0.467782	0.3195	1.041	0	0.485	10.1967	3.5964	1.6665	1.3885	0.57973	0.0825	0.565	43.2112	1.666	0.935	0.2115	0.5575	0.364914	0.1505	0.0975	0.0685	0.053	7.8125	1.86675	0.6275	0.3465	0.72053	0.0835	0.315	5.56304
0.702602	0.7645	1.214	0	0.122	11.3147	3.10043	1.5385	1.4995	0.50757	0.059	0.421	26.5625	1.4245	1.24	0.1375	0.322	0.105544	0.132	0.1375	0.0445	0	5.03772	2.02825	0.977	0.35	0.41301	0.1525	0.063	11.5706
1.12144	1.0475	1.2855	0	0.0655	6.12877	4.354	1.72	1.6525	0.17823	0.0145	0.083	34.1595	1.638	1.4285	0.059	0.351	0.509576	0.346	0.163	0.1025	0.008	4.80873	2.39466	1.0345	0.422	0.24489	0.094	0.016	6.39817
2.74034	2.13253	1.89934	0.818337	1.56212	17.0393	4.22567	2.61278	2.1256	0.81462	0.546136	1.66355	30.0512	2.8321	2.36919	0.41697	1.84472	0.846577	0.538	0.3205	0.2535	0.13	2.49192	2.30685	1.012	0.398	0.39229	0.115	0.1425	4.71444
2.12763	1.664	1.669	0.284	0.431	20.1913	3.49225	1.2975	1.152	0.71195	0.279	0.6455	31.8966	1.3515	1.047	0.3145	0.5335	0.120139	0.5035	0.2035	0.0685	0.509	3.59644	2.52002	1.148	0.469	1.01519	0.7155	1.0165	9.15948
0.723668	0.8635	1.146	0.0225	0.925	5.95366	3.3354	0.9425	0.8155	0.74343	0.0215	0.73	21.3766	0.772	0.7235	0.0205	0.7755	0.315148	0.3175	0.3585	0.1145	0.0405	2.28987	2.23912	1.023	0.702	0.57629	0.3045	0.177	10.1967
																	0.52439	0.4585	0.1835	0.2485	0.12	2.64009	2.83245	1.2755	0.733	0.74	0.449	0.449	8.23006
																	0.311771	0.304	0.241	0.122	0.5515	7.13901	2.22959	1.135	0.552	0.39777	0.1035	0.688	10.0081
																	0.44621	0.3025	0.2	0.0875	0.3065	1.02371	2.04951	0.9305	0.428	0.3517	0.053	0.225	2.37069
																	0.35684	0.3415	0.072	0.0465	0.008	1.64332	2.96819	1.2335	0.4745	0.04196	0.01	0.0175	4.12177
																	0.612544	0.409	0.113	0.215	0.147	0.902478	1.80012	0.8755	0.382	0.59726	0.18	0.3325	1.18535
																	1.56213	0.785	0.284	0.3235	0.2685	3.67726	3.10492	1.023	0.472	0.85559	0.1315	0.531	4.40463
																	0.248778	0.207	0.1015	0.0405	0	7.78556	3.05746	1.1125	0.586	0.46769	0.276	0.131	7.75862
																	0.51524	0.529	0.146	0.113	0.0365	9.29418	3.07855	1.3025	0.473	0.29246	0.1185	0.0975	9.79256
																	2.17239	1.066	0.3225	1.2075	0.402	9.11907	3.17927	1.2885	0.8755	1.08758	0.4425	1.0365	19.1406

[truncated: 13 more sheets: Fig 5a, Fig 5b, Fig 5c, Fig 5d, Fig 5e, Fig 6a, Fig 6b, Fig 6c, Fig 6d-e, Fig 7a, Fig 7b-c, Fig 7d, Fig 7e]
